# Supplementary material for: Family and Individual Quality of Life in Parents of Children with Developmental Disorders and Diabetes Type 1
Source: J Clin Med. 2022 May 19;11(10):2861. doi: 10.3390/jcm11102861 (PMC9145317; doi:10.3390/jcm11102861)
Supplement: Supplementary file 1 [file jcm-11-02861-s001.zip]

Archive with 1 entries (1 files):
- jcm-1714216-SI.pdf
